# Supplementary material for: Evaluation of an Electronic Nose Coupled with In Vitro Fecal Fermentation as a Screening Tool for Fecal Odor in Cats
Source: Animals (Basel). 2026 Mar 4;16(5):801. doi: 10.3390/ani16050801 (PMC12984913; doi:10.3390/ani16050801)
Supplement: Supplementary file 1 [file animals-16-00801-s001.zip]

Archive with 1 entries (1 files):
- animals-4119257-supplementary.pdf
